# Supplementary material for: Myocardial Expression of Pluripotency, Longevity, and Proinflammatory Genes in the Context of Hypercholesterolemia and Statin Treatment
Source: J Clin Med. 2024 Mar 29;13(7):1994. doi: 10.3390/jcm13071994 (PMC11012955; doi:10.3390/jcm13071994)
Supplement: Supplementary file 1 [file jcm-13-01994-s001.zip]

Archive with 2 entries (2 files):
- Supplemental Material.pdf
- Supplemental Table S1. Primers.pdf
